# Supplementary material for: Co-Crystal Structure-Guided Optimization of Dual-Functional Small Molecules for Improving the Peroxygenase Activity of Cytochrome P450BM3
Source: Int J Mol Sci. 2022 Jul 18;23(14):7901. doi: 10.3390/ijms23147901 (PMC9317928; doi:10.3390/ijms23147901)
Supplement: Supplementary file 1 [file ijms-23-07901-s001.zip]

Archive with 1 entries (1 files):
- ijms-1767720-supplementary.pdf
